# Supplementary material for: In vivo immune signatures of healthy human pregnancy: Inherently inflammatory or anti-inflammatory?
Source: PLoS One. 2017 Jun 21;12(6):e0177813. doi: 10.1371/journal.pone.0177813 (PMC5479559; doi:10.1371/journal.pone.0177813)
Supplement: S1 File — (XLSX) [file pone.0177813.s001.xlsx]

## Sheet: CCL2
	Figure 1: CCL2 (pg/mL)								Figure 4: CCL2 (pg/mL)
Subject	PN			1YPP				Subject	1YPP			3YPP
1	85	89		102	106			1	102	106		111	113
2	79	87		170	178			2	170	178		162	150
3	77	75		190	170			3	74	74		58	60
4	54	50		74	74			4	258	220		201	217
5	192	242		258	220			5	158	152		199	202
6	128	120		158	152			6	115	120		162	150
7	131	129		138	140			7	165	157		117	119
8	104	110		112	108			8	188	184		236	230
9	121	125		180	188			9	148	140		146	148
10	86	80		92	92			10	130	138		180	192
11	89	85		165	157			11	140	146		146	148
12	125	135		96	98			12	119	123		130	148
13	242	250		210	200			13	112	114		138	142
14	132	100		169	164			14	160	176		116	120
15	90	96		140	148			15	123	127		200	190
16	158	158		299	303			16	128	168		165	169
17	116	112		171	173			17	125	152	128	90	110
18	132	134		188	184			18	100	104		113	115
19	133	137		130	146			19	190	196		192	192
20	91	93		148	140			20	106	110		161	155
21	120	134		111	109			21	85	89		184	186
22	90	88		110	122			22	945	965		679	721
23	180	188		130	138			23	140	150		154	156
24	36	43		69	70			24	143	147		106	110
25	90	100		185	189			25	190	192		121	117
26	109	117		177	175			26	88	107		114	112
27	181	185		170	174			27	107	183		195	201
28	103	101		146	140			28	61	61		40	40
29	110	116		195	193			29	155	167		159	139
30	89	85		120	122			30	120	126		150	158
31	79	81		115	111			31	110	153		213	209
32	152	154		170	166
33	135	141		135	115
34	91	73	112	136	150	186
35	140	150		194	204
36	122	148		128	168
37	79	108	61	125	152	128
38	192	196		270	288
39	89	95		89	89
40	76	72		100	104
41	149	145		188	196
42	89	89		111	113
43	164	184		266	268
44	118	126		165	200
45	148	150		190	196
46	130	136	142	180	192
47	95	99		220	232
48	98	96		109	107
49	128	130		86	88
50	900	906		956	954
51	105	109		150	140
52	115	121		147	143
53	100	96		186	190
54	170	176		191	191
55	105	99		88	107
56	120	110		107	183
57	47	47		63	59
58	175	187		146	150
59	85	79		150	162
60	136	144		130	132
61	128	130	151	163	159
62	142	138		170	166
63	108	100		120	126
64	82	85		142	165
65	92	94		165	169
66	83	99		121	168
67	105	111		144	157
68	86	82		170	172
69	100	94		178	170
70	138	142		153	151
71	97	103		103	112
72	90	108		110	153
73	110	122		200	180
74	77	81	95	126	132
75	97	93		113	109
76	109	111		100	96
77	109	107		100	104
78	100	112		155	165
79	185	189		138	140
80	130	138		110	114
81	158	154		840	842
82	155	151		900	880
83	110	104		125	129
84	113	127		170	193
85	81	79		115	119
86	81	94	90	77	89
87	210	224		240	244
88	96	94		140	160
89	136	133		125	129
90	125	127		210	222
91	146	152		120	128
92	170	168		169	169
93	75	81	93	90	88
94	102	108		140	144
95	106	104		170	178
96	80	88		140	148
97	122	126		100	102
98	98	90		121	119
99	111	137		151	180
100	169	169		260	259
101	73	77	64	110	126
102	75	69		117	119
103	130	142		166	172
104	177	179		179	185
105	99	103		127	147
106	66	72		90	94
107	210	204		350	362
108	89	87		189	189
109	77	71		80	78
110	145	151	136	184	192
111	136	140		200	212
112	180	174		240	248
113	99	97		170	186
114	350	370		230	232
115	143	189		147	151
116	60	66		140	142
117	122	140		116	196
118	69	108		129	154
119	168	240		183	210
120	172	144		198	220
121	250	266		420	436
122	77	96		78	91
123	120	132		150	152
124	94	98		144	147
125	168	160	158	512	504
126	100	82		200	148
127	72	68		99	103
128	136	133		207	193
129	120	130		204	208
130	180	170		230	238
131	122	124		151	147
132	130	120	120	165	169	162
133	88	110		145	206
134	100	106		192	190
135	115	121		130	134
136	104	97	131	148	142	195
137	95	87		196	184
138	140	152		128	130
139	174	176		170	176
140	120	110		190	194
141	115	119		225	227
142	77	79	67	110	114
143	160	170		267	269
144	157	159		150	158
145	149	153		240	258
146	97	97		126	132
147	115	119		150	162
148	145	153		340	358
149	120	136		216	220
150	149	145		380	370
151	190	180		400	398
152	112	114		175	165
153	107	111		125	129	89
154	71	90		212	240
155	148	140		156	150
156	106	110		150	140
157	168	170		270	250
158	155	159		110	106
159	120	132		190	194
160	202	190		210	206
161	137	133		280	282
162	110	122		101	103	126
163	125	131		245	237
164	148	140		150	158
165	98	96		121	119
166	128	130		160	162
167	96	113		169	244
168	144	148		203	207
169	85	114		115	136
170	124	148		172	201
171	278	280		260	276
172	120	110		189	185
173	115	119		120	124	112
174	140	142		156	150
175	147	178		345	438
176	174	198		151	173
177	106	100		113	118
178	84	92		172	170
179	115	119		138	142
180	170	174		149	153
181	100	104		105	109
182	56	58		98	100
183	139	135		190	192
184	81	81		202	219
185	109	105		190	194
186	88	84		139	145	126
187	110	122		156	160
188	80	88		225	229
189	79	83		127	125
190	121	117		160	164
191	106	104		174	178
192	120	100		110	113
193	113	109		175	179
194	110	112		100	112
195	107	103		121	141
196	103	105		170	182
197	66	70		110	104
198	80	84		200	202	177
199	87	87		118	120
200	180	184		120	128
201	59	63		90	88
202	119	123		195	199
203	95	100		150	152
204	99	103		126	122
205	115	121		138	130
206	102	106		140	146
207	95	105		136	130
208	100	104		90	94	79
209	89	93		179	179
210	92	90		169	173
211	160	176		120	124
212	140	148		172	172
213	150	158		160	164
214	88	80		100	106
215	85	89		110	118
216	108	104		321	361
217	74	78		120	132
218	90	94		230	240	222
219	45	55		99	99
220	100	108		105	97
221	75	71		106	102
222	130	134		166	160
223	80	88		108	100
224	152	140		200	210
225	133	141		135	139
226	114	116		510	520
227	55	59		133	133
228	96	100		172	190
229	79	92		134	121
230	130	117		105	97
231	75	78		105	105
232	129	120		197	168
233	70	68		128	132	179
234	75	71		160	172
235	102	103		119	107
236	85	95		96	90
237	72	67		157	146
238	104	108		100	108
239	89	98		259	261
240	74	78		72	60
241	58	66		111	113
242	131	133		120	128
243	103	104		79	93
244	85	95		112	100
245	82	79		96	79
246	150	152		180	178
247	124	124		123	114	109
248	91	91		148	130
249	187	201		280	290
250	91	109		109	121
251	97	88		159	153

## Sheet: sTNF-RI
	Figure 1: sTNF-RI (pg/mL)
Subject	PN			1YPP
1	1091	1089		764	760
2	362	360		950	968
3	1580	1584		928	920	1106
4	1099	1095		936	944
5	1005	1015		782	770
6	1309	1273		925	854
7	1070	1076		780	794
8	711	715		578	560
9	1180	1182		1200	1212
10	1377	953		899	685	816
11	1353	1317	1183	937	1104	1024
12	1115	1121		1747	1547
13	1254	1266		1100	1144
14	1117	1119		820	800
15	690	692		440	454
16	1026	1114		1320	1462
17	1213	1217		830	860
18	2236	2244		1720	1734
19	1600	1671	1382	1170	891	966
20	1848	2048		1772	1762
21	1623	1096		1554	880
22	1820	1816		620	600
23	1368	1350		950	968
24	1270	1272		936	930
25	750	168		780	760
26	2264	2266		2004	2000
27	984	970		894	914
28	1225	1235		1042	1000
29	2254	2250		830	840
30	875	883		606	590
31	1580	1588		970	972
32	907	1197		661	1114
33	920	926		592	580
34	795	805		660	640
35	872	870		772	770
36	1300	1316		940	948	879
37	1384	1396		796	780
38	680	690		1515	1535
39	1060	1062		761	763
40	854	850		460	462
41	1381	1401		846	840
42	1500	1512		760	762
43	2100	2156		1308	1290
44	816	830		366	386
45	1115	1056		1044	1148
46	960	964		672	660
47	1400	1422		1000	1016
48	1990	1996		1068	1028
49	1130	1170		580	598
50	1062	1000		758	750
51	995	1003		380	382
52	630	650		494	490
53	1400	1410		770	790
54	1688	1670		828	810	885
55	1280	1308		1080	1092
56	1285	1289		960	950
57	944	956		700	726
58	834	846		796	790
59	1100	1106		490	500
60	1284	1324		1180	1160
61	725	745		400	416
62	787	795		406	400	502
63	1034	1094		710	726
64	1060	1078		984	986
65	1648	1650		1020	1032
66	1900	1902		1022	1018
67	836	820		900	924
68	877	885		500	498	475
69	1173	1193		800	806
70	720	728		328	320
71	1065	1075		700	712
72	1070	1070		730	720
73	1021	1023		630	640
74	1638	1698		782	780	803
75	1392	1380		1130	1146
76	720	728		764	750
77	1140	977		558	742
78	827	1095		582	811
79	1675	1280		885	1110
80	940	1058		913	916
81	799	923		932	1001
82	1076	1024		925	903
83	1460	1472		760	772
84	1036	1020		724	710
85	1241	1399		1330	1427
86	1250	1258		521	521
87	1463	1769		839	1246
88	2126	2214		823	1028
89	1211	1228		1196	1235
90	1019	868		455	468
91	846	866		382	398
92	1664	1684		1400	1500
93	1428	1420		1284	1280
94	1095	1097		690	692
95	2222	2000		638	640
96	1514	1534		970	972	1001
97	1118	1110		862	850
98	2500	2526		2300	2364
99	1674	1460		1300	1430
100	1700	1732		942	940
101	2212	2200		934	936
102	1790	1804		1144	1130	1348
103	2166	2130		1860	1870
104	1225	1229		888	890
105	1400	1390		820	826
106	1750	1564		1204	1190
107	1880	1878		1550	1564
108	795	795		626	610
109	904	890		658	660
110	1700	1712		810	800
111	1294	1280		904	908
112	2000	2002		1166	1100
113	776	760		690	704
114	1400	1408		1254	1266
115	1230	1200		950	964
116	866	868		944	900	798
117	804	790		450	456
118	1881	1901		1324	1336
119	1736	1730		1000	1038
120	890	894		710	700
121	1494	1490		1250	1266
122	1964	1764		1132	1130
123	1220	1238		1126	1146
124	884	870		655	675
125	1200	1268		928	900
126	2030	2028		1500	1600	1803
127	1150	1164		1000	950
128	1592	1580		870	872
129	1400	1470		1174	1134
130	1521	1024		1213	1004
131	1755	1355		1235	1215
132	760	774		800	850	735
133	1398	1300		548	540
134	517	626		702	893
135	950	956		750	762
136	1594	1604		1404	1390
137	1200	1398		860	870
138	1099	1100		780	800
139	1328	1330		1150	1152
140	1436	1400		890	894
141	1100	1108		874	894
142	832	820		794	837
143	920	930		800	810
144	984	986		768	568
145	1500	1561		1400	1440
146	1579	1379		1064	1000
147	1580	1584		1003	1005
148	1586	1588		1336	1344
149	1095	1105		554	556
150	934	900		698	680	905
151	1016	1216		863	867
152	1684	1670		948	940
153	1200	1236		732	734
154	1750	1630		794	790
155	1400	1424		970	972
156	1319	1315		1258	1240
157	1238	1288		1150	1057
158	1508	1400		770	699
159	1390	1398		1304	1290
160	1254	1258		890	896
161	1200	1206		1034	1034
162	1534	1530		1196	1180
163	690	704		580	584
164	1042	1030		696	680
165	1060	1070		1180	1200	1346
166	2968	2960		1713	1733
167	1982	1994		1060	1076
168	2434	2400		1430	1460	1289
169	1100	1152		840	858
170	1000	1028		714	760
171	924	920		720	721
172	1511	1491		1397	1397
173	1490	1492		654	640
174	1622	1620		920	938
175	1250	1256		1126	1134
176	1504	1400		970	978
177	1534	1506		1287	1225
178	1060	991		781	740
179	1630	1640		948	908
180	1187	1191		800	834
181	1550	1562		1144	1000
182	1782	1780		1168	1172
183	1286	1284		802	790
184	1640	1500		1360	1364
185	1230	1200		1156	1120
186	1980	1960		1870	1876
187	1222	1202		992	990
188	1190	1208		700	718
189	1372	1360		1052	1050
190	1670	1680		940	952
191	2522	2500		1318	1300
192	840	854		650	666
193	1472	1470		1010	1000
194	880	886		760	790	803
195	1598	1580		944	930
196	1600	1628		644	646
197	1100	1188		1000	998
198	1340	1348		950	964
199	1604	1600		1208	1190
200	901	1101		990	992	789
201	1200	1224		888	880
202	994	1014		930	920
203	1300	1388		850	852
204	1404	1390		990	1010
205	990	998		640	646
206	1500	1700		952	950
207	1217	1250		878	886
208	1228	1210		1206	1202
209	1300	1362		900	921	802
210	1459	1439		1299	1339
211	810	822		676	684
212	1510	1400		732	700
213	1480	1486		1000	1058
214	1434	1420		1392	1380
215	790	798		700	740
216	1124	1110		845	815
217	1100	1114		970	972
218	978	960		878	860	798
219	890	900		820	828
220	1338	1320		1584	1564
221	1190	1198		668	670
222	960	964		1258	1100
223	1100	1198		729	729
224	815	845		759	755
225	1700	1718		1508	1512
226	1492	1452		1322	1300
227	1270	1272		880	884
228	1344	1324		1500	1508	1376
229	1080	1092		956	950
230	1018	1000		810	824
231	1300	1312		1014	1026
232	1310	1312		760	778
233	1251	1257		914	900
234	1264	1250		938	942
235	1390	1394		720	660
236	1434	1420		1030	1038
237	1180	1184		414	412
238	1284	1280		1632	1630
239	1136	1144		864	860
240	1078	1060		744	736	844
241	1270	1274		790	806
242	1438	1400		972	970
243	1150	1170		1030	1032
244	1422	1420		1094	1080
245	950	970		960	972
246	1354	1350		878	870
247	1300	1316		1000	1050
248	1503	1255		954	587
249	982	980		888	870	841
250	960	978		600	626
251	1272	1270		1258	1258	987

## Sheet: CXCL10
	Figure 2: CXCL10 (pg/mL)
Subject	PN			1YPP
1	23	14		39	32
2	50	46		41	41
3	60	66		55	65
4	218	237	260	52	73	62
5	42	44		54	55
6	54	56		58	60
7	79	79		54	46
8	73	75		85	105
9	72	78		40	50
10	30	40		42	44
11	41	41		60	58
12	30	32	40	51	58
13	58	60		56	56
14	30	34		40	50
15	90	110		62	66
16	120	122		79	81
17	62	50		60	62
18	30	40		49	53	68
19	16	18		25	21
20	65	71		50	70
21	30	30	29	56	52
22	36	40		28	32
23	40	50		45	49
24	70	70		70	60
25	50	52		82	78
26	49	51		177	185
27	25	29		38	38	51
28	36	40		47	53
29	30	30	24	35	39
30	41	43		100	104
31	70	72		75	71
32	26	20		48	50
33	40	46		85	89
34	72	72		150	148
35	20	60		62	64
36	30	32		35	45
37	56	60		70	66
38	30	30		65	69
39	40	42		70	66	82
40	27	31		50	60
41	109	115		100	94
42	40	32		41	32
43	49	47		67	67
44	54	50		83	83
45	45	43	55	94	107
46	51	51		55	59
47	36	40		30	36
48	38	36		70	74
49	33	29		76	72
50	56	60		86	90	75
51	45	49		42	44
52	56	60		61	61
53	61	60		65	74
54	30	34		74	80
55	38	38		35	39
56	32	36		51	53	62
57	75	82		59	64
58	27	28		32	44
59	43	45	56	44	39	55
60	30	42		64	66
61	42	32	27	45	41	40
62	46	40		44	44
63	20	24		28	30
64	72	70		85	93
65	63	59		36	33
66	82	78	88	59	67	66
67	29	31		34	38
68	46	48		67	69
69	73	50	62	79	95	120
70	158	427	382	50	76	77
71	30	28		40	40
72	80	84		177	176
73	48	50		119	125
74	60	50		38	38
75	32	32		38	42
76	45	55		41	45	56
77	58	58	68	57	56
78	25	29		30	30
79	50	58		35	45
80	50	54		30	32
81	80	88		112	116
82	51	55		55	53
83	36	40		104	108
84	41	41		50	54
85	71	73		56	60
86	40	38		23	23	19
87	29	33		31	31
88	60	64		46	50
89	33	33	41	32	38
90	6820	6832		5180	5200
91	30	34		45	45
92	51	55		67	73
93	30	32		30	36
94	60	65		43	46
95	23	15		31	33	41
96	149	153		38	38
97	45	49		48	40
98	30	20		19	19
99	33	37		308	320
100	31	31		46	48
101	20	22		40	36
102	38	36		44	44
103	59	39		36	35
104	71	71		60	62
105	33	35	37	489	531
106	36	30		35	35
107	37	37		49	53
108	32	40		35	45
109	32	34		36	42
110	35	39		88	80
111	48	50		46	50
112	35	33		78	77	88
113	57	56	63	131	127
114	58	54		82	70
115	60	64		60	50
116	40	50		49	49
117	45	45		129	135
118	44	42		47	45	56

## Sheet: CXCL8
	Figure 2: CXCL8 (pg/mL)						Figure 4: CXCL8 (pg/mL)
Subject	PN		1YPP			Subject	1YPP		3YPP
1	4	8	5	5		1	5	5	5	5
2	1	1	4	6		2	4	6	2	2
3	6	6	38	40		3	26	32	4	8
4	3	5	26	32		4	6	8	6	8
5	4	6	6	8		5	20	26	12	20
6	11	13	44	40		6	24	22	32	38
7	20	16	20	26		7	23	23	16	20
8	10	10	63	61		8	4	6	5	7
9	58	60	45	47		9	373	389	138	160
10	9	7	24	22		10	7	7	5	7
11	24	20	80	76		11	7	9	5	5
12	26	22	20	20		12	20	28	19	21
13	3	3	7	9		13	8	6	17	21
14	2	4	3	3		14	50	52	66	60
15	8	6	16	20		15	10	13	90	98
16	22	20	25	29		16	78	80	70	80
17	18	20	22	24		17	5	7	6	6
18	5	5	4	6		18	58	60	59	66
19	1	3	5	5		19	100	112	96	100
20	415	427	362	400		20	9	9	2	4
21	20	18	8	6		21	24	30	12	20
22	166	180	7	9		22	16	20	5	7
23	90	98	22	26		23	170	190	92	98
24	36	38	7	7		24	18	20	25	29
25	12	12	67	100		25	84	90	46	50
26	120	124	50	52		26	40	42	36	40
27	126	128	9	9		27	6	6	5	5
28	513	387	10	13		28	7	9	110	120
29	90	102	78	80		29	20	24	200	204
30	7	7	23	27		30	40	50	12	12
31	9	5	10	10		31	32	38	14	16
32	28	20	5	7
33	81	85	100	112
34	8	8	8	10
35	30	40	25	29
36	20	22	16	20
37	146	160	175	185
38	80	82	18	20
39	34	36	40	42
40	6	6	6	6
41	14	20	7	9
42	25	27	3	3
43	36	40	19	25
44	56	58	17	19
45	4	4	5	5
46	194	200	4	11
47	6	2	8	6
48	6	6	3	5
49	48	60	120	128
50	20	24	28	30
51	130	140	230	232
52	9	7	7	9
53	14	20	30	36
54	67	67	51	53
55	268	300	1670	1672
56	3	3	4	4
57	3	5	6	8
58	28	32	24	28
59	15	15	15	19
60	5	7	8	10
61	11	13	11	13
62	32	36	32	38
63	3	7	5	5
64	6	8	4	6
65	5	9	7	9
66	6	6	10	12
67	3	5	7	9
68	32	34	14	16
69	8	10	5	52
70	434	454	10	20
71	80	90	120	124
72	59	62	182	186
73	39	43	110	122
74	3	3	6	6
75	120	121	349	383
76	28	29	146	152
77	9	7	8	8
78	250	266	134	130
79	7	7	7	9
80	73	77	80	80
81	50	52	32	38
82	11	11	26	20
83	98	110	865	869
84	18	22	11	8
85	9	15	9	13
86	380	398	233	253
87	32	36	11	13
88	10	12	18	20
89	920	960	11	11
90	170	188	364	340
91	504	500	484	490
92	75	81	60	62
93	5	5	5	13
94	142	160	61	63
95	20	24	29	35
96	50	54	80	84
97	10	10	6	6
98	2	2	4	2
99	16	18	50	54
100	6	8	2	2
101	2	2	3	9
102	72	74	5	5
103	70	72	65	69
104	3	6	7	7
105	5	5	11	13
106	3	3	4	4
107	4	2	2	2
108	1	3	10	14
109	67	97	62	94
110	46	60	7	9
111	8	10	2	2
112	50	60	242	260
113	30	38	9	4
114	4	4	3	3
115	5	5	2	2
116	12	12	10	10
117	6	8	7	9
118	33	35	10	10
119	106	100	77	85
120	8	12	3	0

## Sheet: IL-18
	Figure 2: IL-18 (pg/mL)
Subject	PN		1YPP
1	115	122	119	125
2	87	96	47	51
3	98	90	36	54
4	180	194	171	172
5	106	110	90	100
6	150	148	111	91
7	85	95	64	70
8	110	122	90	98
9	248	230	90	76
10	116	120	96	100
11	88	92	181	175
12	220	232	190	200
13	148	140	68	70
14	285	289	155	161
15	232	230	202	200
16	184	190	232	200
17	222	228	74	70
18	82	70	60	51
19	110	116	104	108
20	131	125	600	596
21	130	134	93	91
22	55	55	37	39
23	224	210	116	110
24	130	132	220	222
25	169	165	121	121
26	134	132	52	50
27	146	140	118	120
28	235	239	176	180
29	212	206	124	128
30	170	188	99	95
31	156	160	100	104
32	195	199	142	128
33	166	150	190	200
34	80	78	78	70
35	70	90	100	120
36	50	56	80	84
37	138	140	270	284
38	160	176	97	101
39	138	132	180	186
40	120	128	148	184
41	185	195	160	164
42	200	198	126	120
43	176	170	150	148
44	205	215	190	157
45	142	130	60	64
46	165	169	118	122
47	129	125	165	171
48	130	138	70	60
49	312	312	306	299
50	92	96	120	89
51	130	128	169	165
52	79	75	70	68
53	50	58	93	97
54	142	150	150	166
55	135	139	180	186
56	98	90	90	94
57	125	129	210	200
58	118	120	160	166
59	132	135	151	158
60	148	152	116	110
61	248	250	260	268
62	86	80	82	70
63	150	166	108	110
64	32	32	66	60
65	116	132	92	95
66	74	86	56	64
67	83	93	84	95
68	254	260	180	188
69	143	141	154	168
70	90	96	98	118
71	129	125	85	89
72	57	59	66	51
73	144	150	90	94
74	88	86	108	100
75	256	240	300	304
76	200	196	166	170
77	178	180	138	140
78	66	62	64	64
79	206	200	164	130
80	182	170	140	160
81	90	102	113	117
82	220	240	160	166
83	60	68	28	30
84	100	100	362	382
85	138	140	148	140
86	175	177	135	139
87	102	90	146	140
88	190	188	170	189
89	102	102	169	165
90	162	150	120	132
91	341	361	146	140
92	236	220	120	126
93	80	78	154	154
94	208	200	168	160
95	75	85	112	116
96	205	215	284	280
97	20	20	30	32
98	228	232	478	500
99	105	109	95	99
100	146	140	180	186
101	461	477	516	548
102	155	177	74	82
103	193	208	134	184

## Sheet: IL-6
	Figure 2: IL-6 (pg/mL)
Subject	PN			1YPP
1	11	13		12	11
2	0	0		0	0
3	4	6		5	3
4	36	30		30	38
5	29	31		29	25
6	169	175		170	178
7	3.6	9		39	65
8	71.5	93		120	130
9	16	20		36	38
10	3.4	3		0.5	1
11	14	16		43	47
12	50	58		55	61
13	4	2		4.1	4
14	0	1		0	0
15	2	4		2.3	2
16	680	700		642	622
17	482	470		270	274
18	25	29		46	50
19	7	9		4	6
20	1	0		168	162
21	71	75		30	32
22	180	196		62	66
23	0	0		1.2	1
24	59	61		68	72
25	0	0		0	0
26	36	30		178	260
27	5	7		11	9
28	3.5	4		32	30
29	6	6		2	2
30	12	10		11	15
31	0	1		0	0
32	390	380		788	780
33	59	63		60	62
34	330	340		396	390
35	225	229		300	314
36	14	16		19	15
37	6	8		70	74
38	23	27		20	24
39	2	4		4	6
40	9	9		490	500
41	132	138		30	38
42	652	660		480	470
43	115	119		126	130
44	88	80		88	90
45	0	0		0	0
46	6	6		8	10
47	0	0		4	4
48	38	30		38	40
49	10	12		6	8
50	49	45		0.9	1
51	8	10		61	59
52	32	30		15	17
53	40	48		39	35
54	34	32		112	108
55	0	0		0	0
56	0	0		0	0
57	20	22		24	20
58	11	13		3	5
59	17	15		13	15
60	70	80		70	76
61	2.2	2		1.3	1
62	0	0		0	0
63	0	0		0	0
64	50	42		38	30
65	1	3		2	2
66	5	7		5	7
67	60	68		72	76
68	93	97		41	42
69	20	26		15	15
70	142	130		99	95
71	8	8		22	21
72	1	1		0	0
73	38	40		62	50
74	3	2		7	6
75	16	18		12	14
76	156	150		232	200
77	120	130		65	67
78	9	9		9	7
79	67	63		50	50
80	282	276		284	285
81	8	8		12	14
82	66	70		63	63
83	84	91		106	105
84	42	37		31	29
85	55	51		72	74
86	122	110		110	114
87	3	3		2	3
88	5	3		6	4
89	130	142		155	165
90	13	15		12	10
91	2	2		3	1
92	30	32		40	30
93	0	0		0	0
94	1.3	1		0.6	1
95	132	130		131	125
96	40	44		20	24
97	31	31		20	26
98	3	5		0.4	0
99	90	102		152	158
100	0	0		0	0
101	48	40		68	60
102	0	0		0	0
103	0	0		0	0
104	0	0		0	0
105	6	6		5	4
106	264	250		274	270
107	7	9		10	12
108	12	12		17	17
109	0	0		1	1
110	436	540	393.1	293	540	507.2
111	13	15		24	20
112	160	176		160	166
113	16	14		7	7
114	12	14		14	18
115	1	1		0	0
116	30	34		25	25
117	2	2		4.4	4
118	88	90		86	80
119	0	0		0	0
120	25	29		42	44

## Sheet: TNFa
	Figure 2: TNFα (pg/mL)
Subject	PN		1YPP
1	2	2	3	1
2	6	8	15	19
3	25	20	32	20
4	1	3	2	2
5	7	5	7	6
6	4	4	5	3
7	48	40	38	42
8	15	17	13	15
9	87	190	79	192
10	5	12	31	72
11	65	85	173	234
12	24	20	42	30
13	1	3	1	3
14	2	2	1	0
15	2	2	1	1
16	21	19	48	50
17	50	60	56	58
18	20	20	24	20
19	96	90	85	87
20	2	4	6	6
21	12	10	14	10
22	3	5	3	5
23	3	3	4	4
24	1394	1390	1220	1228
25	5	7	8	10
26	30	20	3	3
27	336	350	228	220
28	1	3	1	1
29	46	40	76	80
30	8	10	10	8
31	5	5	134	130
32	118	110	45	49
33	132	138	102	90
34	4	4	4	4
35	82	70	79	75
36	0	0	0	0
37	58	50	394	406
38	11	13	15	17
39	6	8	58	50
40	9	7	2	4
41	8	8	8	8
42	0	0	0	0
43	516	544	922	930
44	50	54	50	52
45	338	330	326	320
46	200	212	310	312
47	19	21	22	20
48	10	14	135	139
49	46	46	32	20
50	7	5	10	12
51	4	8	398	400
52	202	190	75	79
53	592	600	430	442
54	40	48	45	51
55	104	100	90	100
56	0	0	0	0
57	5	5	11	9
58	5	3	5	7
59	40	48	48	52
60	6	8	3	5
61	30	36	3	3
62	5	5	28	30
63	16	10	6	8
64	35	41	36	30
65	296	280	981	995
66	30	34	65	69
67	108	110	174	170
68	0	0	0	0
69	207	210	216	242
70	29	25	22	24
71	5	4	3	3
72	13	13	13	12
73	21	23	17	17
74	417	330	507	410
75	60	50	68	70
76	3	3	3	4
77	2	4	2	2
78	10	16	10	8
79	5	5	4	6
80	3	1	1	0
81	6	7	5	6
82	123	121	42	44
83	68	58	165	111
84	21	22	17	14
85	44	40	49	45
86	6	8	15	13
87	368	380	409	405
88	280	290	180	190
89	12	9	10	7
90	267	260	202	239
91	214	206	284	290
92	46	40	47	45
93	6	8	6	6
94	6	6	7	9
95	152	140	218	210
96	4	4	5	5
97	32	28	38	40
98	2	4	2	4
99	3	1	2	2
100	132	138	154	150
101	60	70	38	40
102	5	5	3	3
103	90	86	178	172
104	1	1	1	1
105	42	38	52	58
106	1	3	1	1
107	1	1	2	2
108	12	8	10	8
109	372	390	450	454
110	13	15	20	20
111	12	16	18	30
112	1	1	2	4
113	392	400	618	600
114	485	495	498	502
115	3	3	7	7
116	22	18	26	20
117	58	62	48	52
118	8	8	14	16
119	162	160	244	232
120	2	2	3	3

## Sheet: IL-10
	Figure 3: IL-10 (pg/mL)								Figure 4: IL-10 (pg/mL)
Subject	PN			1YPP				Subject	1YPP		3YPP
1	3	4		0.5	2			1	0.5	2	2	2
2	38	30		59	55			2	16	18	4	6
3	13	15		16	18			3	7	7	7	7
4	6	6		7	7			4	24	20	14	18
5	22	20		24	20			5	14	16	12	14
6	7	9		6	9			6	30	38	13	13
7	14	18		14	16			7	534	520	232	220
8	15	13		12	8			8	11	9	15	17
9	249	238		182	169			9	1440	1448	590	610
10	10	10		30	38			10	1182	1188	630	636
11	58	50		222	226			11	9	9	5	7
12	35	39		55	59			12	17	15	13	15
13	6	4		5	5			13	35	37	32	20
14	11	9		6	8			14	26	30	18	20
15	26	24		39	41			15	112	128	50	40
16	48	50		50	62			16	21	15	15	19
17	320	324		534	520			17	5	7	5	5
18	17	15		11	9			18	152	140	110	106
19	9	11		17	15			19	35	39	25	31
20	1496	1490		1440	1448			20	9	11	6	6
21	520	526		1182	1188			21	526	516	108	110
22	5	5		9	9			22	40	52	20	28
23	20	30		17	15			23	206	200	112	108
24	30	36		35	37			24	31	29	30	42
25	30	32		26	30			25	1216	1224	856	840
26	17	18		69	85			26	50	54	40	46
27	90	92		112	128			27	15	15	12	12
28	3	3		21	15			28	13	11	9	11
29	62	68						29	1246	1260	1258	1260
30	13	15		40	48			30	0	0	88	90
31	14	14		14	16
32	11	11		5	7
33	114	110		152	140
34	50	52		35	39
35	9	11		9	11
36	13	17		526	516
37	51	45		40	52
38	9	11		206	200
39	80	82		31	29
40	55	61		50	54
41	14	14		14	16
42	15	17		11	13
43	130	138		10	10
44	32	32		28	20
45	52	40		105	109
46	1	1		2	2
47	1	1		3	1
48	76	70		90	98
49	154	137		367	357
50	17	16	29	14	13	21
51	13	11		11	12
52	697	723		838	862
53	56	58		56	52
54	4	6		8	6
55	12	20		19	15
56	25	29		10	12
57	8	8		5	5
58	14	10		11	11
59	2	2		8	6
60	4	6		5	9
61	15	19		24	20
62	24	20		30	32
63	8	13		7	13
64	50	62		48	50
65	21	21		15	19
66	15	18		11	12
67	56	50		51	45
68	40	48		28	32
69	5	5		7	7
70	27	27		26	26
71	16	10		16	10
72	120	128		300	316
73	9	11		14	14
74	33	35		31	25
75	22	20		12	16
76	68	62		112	114
77	17	19		30	40
78	8	8		8	8
79	16	20		20	16
80	20	24		22	28
81	20	18		15	15
82	9	11		9	11
83	32	30		18	20
84	1342	1360		3118	3110
85	950	962		1470	1462
86	208	204		420	422
87	6	8		5	6
88	194	190		182	180
89	20	22		21	17
90	58	52		70	72
91	3	3		0	1
92	49	45		51	45
93	6	10		6	9
94	7	7		5	5
95	6	8		7	9
96	5	3		6	8
97	13	11		11	11
98	60	70		62	50
99	10	8		11	13
100	15	21		29	25
101	6	6		6	10
102	12	8		7	7
103	5	7		5	9
104	142	130		92	80
105	8	10		1	3
106	26	20		48	40
107	38	42		36	40
108	8	10		7	5
109	1	0		3	7
110	12	14		18	18
111	50	48		80	60
112	5	3		3	5
113	6	4		3	3
114	26	20		31	25
115	24	33		25	31
116	6	8		14	12
117	160	162		122	120
118	6	6		4	6
119	12	20		29	25
120	7	9		7	7

## Sheet: IL-1Ra
	Figure 3: IL-1Ra (pg/mL)								Figure 4: IL-1Ra (pg/mL)
Subject	PN			1YPP				Subject	1YPP			3YPP
1	300	312		384	376			1	380	251		166	160
2	88	90		310	322			2	240	250		230	215
3	350	364		430	450			3	305	317		215	199
4	213	209		130	138			4	440	338		282	290
5	420	434		382	388			5	134	109		140	150
6	328	320		262	242			6	344	330		332	330
7	481	344		193	233			7	426	343		390	398
8	380	370		452	400			8	152	155	131	262	200
9	1237	1245		460	480			9	440	444		700	730
10	1016	1026		1024	1056			10	248	250		206	200
11	506	524	211	287	277	212		11	130	100		119	125
12	268	250		196	200			12	330	277		150	162
13	219	225		160	176			13	263	256		185	195
14	300	326		236	200			14	300	328		1491	1431
15	162	160		152	155	131		15	265	208		436	452
16	878	886		452	440			16	521	417		340	354
17	447	455		405	415			17	200	232		200	210
18	708	690		188	170			18	415	423		394	414
19	470	478		198	190			19	232	238		254	250
20	320	312		268	260			20	577	585		450	468
21	993	997		600	500			21	296	300		234	230
22	1285	1275		330	277			22	119	115		120	130
23	1000	1030		263	256			23	400	440		189	185
24	574	598		185	227			24	866	860		255	265
25	310	308		265	208			25	150	166		301	295
26	626	620		521	417			26	384	380		364	350
27	370	374		184	180			27	370	372		521	515
28	494	490		266	260			28	154	150		154	134
29	456	440		440	400			29	232	219		442	408
30	546	540		370	376			30	278	267	249	144	143
31	1749	1757		873	853			31	201	204	180	204	195
32	804	800		166	150			32	550	547		385	284
33	714	700		372	370
34	556	560		232	219
35	396	392		246	240
36	420	410		232	200
37	996	970		492	480
38	714	702		328	300
39	274	260		238	200
40	264	260		146	130
41	332	348		380	400
42	221	201		239	243
43	422	420		278	267	249
44	298	292		175	185
45	249	254		251	232
46	542	560		201	204	180
47	439	443		200	212
48	898	890		2382	2402
49	677	668		544	648
50	1554	1542		787	791
51	432	448		502	506
52	134	130		228	230
53	826	820		551	547
54	871	865		550	547
55	910	900		600	626
56	328	290		200	266
57	424	400		659	663
58	518	506		444	430
59	404	390		908	890
60	390	400		369	367
61	374	386		336	320
62	181	175		139	135
63	436	456		208	212
64	470	480		1036	1000
65	566	560		290	298
66	334	320		228	224
67	622	600		345	355
68	1444	1430		1218	1178
69	502	490		276	270
70	290	292		550	546
71	477	485		200	190
72	422	586		469	697
73	556	550		657	665
74	1164	1160		359	363
75	252	260	324	301	276	401
76	602	590		1340	1350
77	618	889		486	937
78	504	512		139	145
79	390	330		232	220
80	226	196	292	148	151	221
81	582	580		664	668
82	284	270		190	196
83	768	772		994	1014
84	330	310		225	235
85	366	386		1077	1087
86	534	500		1018	1026
87	1626	1620		680	688
88	550	540		362	368
89	250	258		172	160
90	342	358		200	198
91	542	530		125	175
92	672	680		314	300
93	500	490		180	186
94	340	342		236	230
95	402	400		262	250
96	224	210		150	148
97	484	470		271	267
98	438	400		172	160
99	352	340		300	298
100	344	300		445	425
101	400	438		1494	1500
102	228	230		113	93
103	266	260		172	170
104	510	508		196	180
105	506	490		225	275
106	140	150		108	100
107	438	430		308	290
108	378	362		1114	1110
109	436	400		340	348
110	178	170		110	120
111	452	402		189	185
112	478	470		460	468
113	466	460		345	345
114	842	840		176	170
115	203	163		84	96
116	354	366		361	351
117	598	600		202	190
118	386	370		248	242
119	480	488		216	226
120	494	474		270	286

## Sheet: sTNF-RII
	Figure 3: sTNF-RII (pg/mL)
Subject	PN			1YPP
1	2949	3165		1400	1260
2	1140	1152		2156	2350
3	2245	2285		1770	1576
4	3700	3766		2256	2403
5	3077	3097		2000	2230
6	3310	3328		5142	4940
7	2779	2735		2448	2240
8	2072	2788		795	877
9	5868	5860		1799	1901
10	6260	6200		4540	4354
11	3336	3320		2120	2328
12	2920	2397		1840	1610
13	5059	5259		2750	2940
14	2198	2180		1630	1432
15	3805	4005		7000	6080
16	4714	4788		4440	2844
17	7338	7360		2786	2580
18	4088	4080		1854	1650
19	3592	3596		3376	3970
20	2272	2292		1700	1566
21	3828	3800		2500	2780
22	6336	6396		2992	3198
23	5486	5470		1282	1480
24	2273	2253		1400	1614
25	4604	4612		2900	3170
26	5150	5100		2392	2180
27	3972	3960		1850	2262
28	4470	4660		1570	1976
29	2857	3095		2154	4483
30	6450	6250		2630	2846
31	5762	5750		3586	3170
32	5660	5468		1446	1630
33	4534	4500		2005	2215
34	4864	5050		2540	2954
35	6826	6820		2474	2660
36	3964	4150		1760	1952
37	4165	4387		2817	3015
38	2264	2250		1362	1568
39	4840	4852		1348	1700
40	5614	5400		2192	2790
41	3656	3450		5050	4640
42	6198	6180		3460	3674
43	4425	4997		1796	1952
44	4365	4567		1250	1400
45	5030	5220		2052	2440
46	5596	5580		1820	2064
47	3722	3520		3000	2828
48	3390	3410		2382	2570
49	4408	4390		1623	1615
50	3260	3068		1725	1525
51	6564	6500		4756	4950
52	2917	3112		1862	1983
53	2422	2557		2734	2923
54	2220	2484	3321	2593	2617	2547
55	4554	4740		2511	2915
56	3624	3820		1600	1832
57	4150	4100		2645	3041
58	3760	3900		2438	3010
59	4724	4520		2052	1658
60	3908	3890		1400	1430
61	6135	6700		1839	1826
62	4966	4760		5750	5558
63	3238	2896		1812	1844
64	997	1494		1161	1268
65	3960	4150		1643	2047
66	13064	13250		9492	11480
67	6394	6590		4940	4546
68	7002	6800		2124	2330
69	5098	5280		3456	3850
70	6260	6055		4898	4890
71	3629	3025		2862	3050
72	4170	4360		2086	1870
73	3068	3350		1549	1945
74	4482	4070		2606	3010
75	5374	5190		1401	1195
76	5734	5720		3244	3030
77	6936	7130		3430	3834
78	5854	6040		3500	3290
79	5438	5200		2940	3344
80	5007	5635		3064	3061
81	3996	3390		1352	1140
82	2030	2250		1400	1460
83	3628	3820		1268	1060
84	5590	5760		1980	2170
85	5028	5000		2253	2450
86	4262	4660		1702	1900
87	4451	4229		2800	2830
88	7241	5257		2707	2580
89	3334	3130		1480	1698
90	3432	3200		2080	2084
91	8400	8150		1960	1768
92	4278	4070		2664	2876
93	4750	4554		2058	1850
94	5575	5185		1660	2066
95	3802	4000		1458	1060
96	6388	6170		3074	2870
97	3164	3350		1458	1660
98	7984	8180		9028	8830
99	6108	6500		3938	3720
100	5028	4800		1942	1530
101	2842	2440		3429	3625
102	5970	6030		2188	2582
103	6500	6302		2710	2900
104	2644	2840		1302	1290
105	3576	3170		2722	3120
106	3802	3600		2200	1998
107	2390	2780		2504	2302
108	2976	3160		3566	3950
109	5650	5456		3328	3528
110	5724	5920		2450	2640
111	4350	4300		2292	2084
112	3974	4170		2872	3060
113	3497	3588		2362	2554
114	7596	7580		4084	3680
115	3486	3270		4050	4070
116	3240	3620		1093	1491
117	6970	7174		2145	2155
118	4569	4363		1558	3529
119	4980	4960		3552	3740
120	3554	3340		2979	2779

[truncated: 1 more sheets: Table 1]
